# Supplementary material for: Properties of S-Functionalized Nitrogen-Based MXene (Ti2NS2) as a Hosting Material for Lithium-Sulfur Batteries
Source: Nanomaterials (Basel). 2021 Sep 23;11(10):2478. doi: 10.3390/nano11102478 (PMC8537390; doi:10.3390/nano11102478)
Supplement: Supplementary file 1 [file nanomaterials-11-02478-s001.zip]

Archive with 1 entries (1 files):
- nanomaterials-1372684-supplementary.pdf
